# Supplementary material for: Factors Affecting Long-Term Compliance with Rigid Gas-Permeable Contact Lens Wear in Patients with Keratoconus
Source: J Clin Med. 2022 Feb 18;11(4):1091. doi: 10.3390/jcm11041091 (PMC8878038; doi:10.3390/jcm11041091)
Supplement: Supplementary file 1 [file jcm-11-01091-s001.zip]

Archive with 1 entries (1 files):
- jcm-1510600-supplementary.pdf
